# Supplementary material for: COVID-19 Modulates Inflammatory and Renal Markers That May Predict Hospital Outcomes among African American Males
Source: Viruses. 2021 Dec 2;13(12):2415. doi: 10.3390/v13122415 (PMC8708877; doi:10.3390/v13122415)
Supplement: Supplementary file 1 [file viruses-13-02415-s001.zip]

Archive with 1 entries (1 files):
- viruses-1355348-supplementary.pdf
